# Supplementary material for: Modified MobileNetV2 transfer learning model to detect road potholes
Source: PeerJ Comput Sci. 2025 Jan 21;11:e2519. doi: 10.7717/peerj-cs.2519 (PMC11784875; doi:10.7717/peerj-cs.2519)
Supplement: Supplemental Information 2 [file peerj-cs-11-2519-s002.py]

import numpy as np # linear algebra
import os # operating system


keras.utils import set_random_seed
set_random_seed(812)
from

import cv2
import matplotlib.pyplot as plt
def explore_dir(dir_path, count):
 for _, _, filenames in os.walk(dir_path):
 for i in range(count):
 img = cv2.imread(os.path.join(dir_path, filenames[i]))
 plt.imshow(img)
 plt.show()
normal_dir = 'D:/neha1/Normal'
potholes_dir = 'D:/neha1/Pothole'
explore_dir(normal_dir, 100)
explore_dir(potholes_dir, 10)
